# Supplementary material for: Chemical combinations potentiate human pluripotent stem cell-derived 3D pancreatic progenitor clusters toward functional β cells
Source: Nat Commun. 2021 Jun 7;12:3330. doi: 10.1038/s41467-021-23525-x (PMC8184986; doi:10.1038/s41467-021-23525-x)
Supplement: Supplementary file 4 — Source Data [file 41467_2021_23525_MOESM4_ESM.xlsx]

## Sheet: Fig.1G
Figure 1G
	Cytometry analysis of H1-derived PPs （NKX6.1-PDX1 expression)
			Percentage	Mean	STDEV			P-value (ttest)
	NKX6.1-PE+/PDX1-APC+	test1	0.82	0.81	0.0360555		Experiment group vs Control group	0.000659815
		test2	0.84
		test3	0.77
	Control	test1	0	0	0
		test2	0
		test3	0

## Sheet: Fig.1I
Figure 1I
	Cytometry analysis of end stage cell culture generated by Method-1 （NKX6.1-PDX1 expression)
			Percentage	Mean	STDEV			P-value (ttest)
	NKX6.1-PE+/INS-APC+	test1	0.14	0.136667	0.0351188		Experiment group vs Control group	0.0223526
		test2	0.17
		test3	0.1
	Control	test1	0.01	0.00333333	0.0057735
		test2	0
		test3	0

## Sheet: Fig.1M
Figure 1M
	Cytometry analysis of PP-10C-treated PPs （NKX6.1-PDX1 expression)
			Percentage	Mean	STDEV						P-value (ttest)
	NKX6.1-PE+/PDX1-APC+	test1	0.85	0.833333	0.0472582					Experiment group vs Control group	0.00107028
		test2	0.87
		test3	0.78
	Control	test1	0	0	0
		test2	0
		test3	0

## Sheet: Fig.1O
Figure 1O
	Cytometry analysis of end stage cell culture generated by Method-1 （NKX6.1-INS expression)
			Percentage	Mean	STDEV		P-value (ttest)
	NKX6.1-PE+/INS-APC+	test1	0.37	0.36	0.0556776	Experiment group vs Control group	0.00787914
		test2	0.3
		test3	0.41
	Control	test1	0	0	0
		test2	0
		test3	0
		Average	0.36
		STDEV	0.0556776

## Sheet: Fig.3A
Figure 3A
	In vitro glucose stimulated C-peptide secretion assay (ng/10000cells)
	Stage-7 cells
	test index	3.3mM Glucose	16.7mM Glucose
	test 1	0.43	0.42
	test 2	0.31	0.55
	test 3	0.3	0.39
	test 4	0.31	0.43
	test 5	0.5	0.31
	test 6	0.46	0.37
	test 7	0.48	0.39
	test 8	0.48	0.28
	test 9	0.5	0.41
	Stage-8 cells
	test index	3.3mM Glucose	16.7mM Glucose
	test 1	0.43	0.67
	test 2	0.36	1.11
	test 3	0.27	1.23
	test 4	0.29	1.49
	test 5	0.25	1.7
	test 6	0.49	0.92
	test 7	0.41	1
	test 8	0.63	0.83
	test 9	0.36	0.73
	primary human islets
	test index	3.3mM Glucose	16.7mM Glucose
	test 1	0.36	0.73
	test 2	0.31	1.36
	test 3	0.41	1.05
	test 4	0.32	1.25
	test 5	0.48	1.15
	test 6	0.55	1.26

## Sheet: Fig.3B
Figure 3B
	Insulin content (ng/10000 cells)
	Stage-8 cells
	test 1	61			P-value (ttest)
	test 2	77		stage-8 cells vs Primary human islets	0.57
	test 3	64
	test 4	47
	Primary human islets
	test 1	67
	test 2	73
	test 3	75
	test 4	53

## Sheet: Fig.3C
Figure 3C
	Stage-8 cells reversed the hyperglycemia in STZ-induced diabetic NSG mice (mM).
	Control (no treatment)
	weeks	mouse 1	mouse 2	mouse 3
	0	112	131	148
	1	115	139	155
	2	127	154	127
	3	125	128	137
	4	125	133	148
	5	114	144	150
	6	125	124	153
	7	117	140	132
	8	114	135	157
	9	130	131	147
	11	121	129	150
	12	125	145	155
	STZ+Stage-8 cells
	weeks after transplantation	mouse 1	mouse 2	mouse 3	mouse 4
	0	586	600	595	592
	1	175	270	279	234
	2	170	197	239	210
	3	158	160	237	206
	4	132	175	154	214
	5	131	150	223	189
	6	136	148	221	196
	7	137	135	210	241
	8	144	134	241	175
	9	135	150	198	220	Kidney removal at week 9
	11	600	521	559	547
	12	600	552	537	582
	STZ+Fibroblast
	weeks after transplantation	mouse 1	mouse 2	mouse 3
	0	537	600	599
	1	511	600	592
	2	540	600	597
	3	513	592	600
	4	519	597	600
	5	491	600	586
	6	494	600	580
	7	519	593	579
	8	535	600	552
	9	498	585	600
	11	533	580	596
	12	545	600	591

## Sheet: Fig.3D
Figure 3D
	Human C-peptide levels (pM) were measured after an overnight fasting and 60 min following an i.p. glucose bolus at 5 weeks post-transplant of stage-8 end-point cells
								P-value (ttest)
	Control (fibrobalst)		mouse 1	mouse 2	mouse 3		Fasted vs Post-glucose (Control)	NA
		Fasted	0.1	0	0.2
		Post Glucose	0.2	0	0
	Batch 1		mouse 1	mouse 2	mouse 3		Fasted vs Post-glucose (Batch 1)	0.0017
		Fasted	142	209	113
		Post Glucose	305	449	351
	Batch 2		mouse 4	mouse 5	mouse 6		Fasted vs Post-glucose (Batch 1)	0.016
		Fasted	99	128	174
		Post Glucose	197	284	357
	Batch 3		mouse 7	mouse 8	mouse 9		Fasted vs Post-glucose (Batch 1)	0.0023
		Fasted	184	202	266
		Post Glucose	315	499	513

## Sheet: Fig.S1F
Figure S1F
	Cytometry analysis of NKX6.1-GFP hESCs-derived PP 3D-clusters （NKX6.1-PDX1 expression)
			Percentage	Mean	STDEV			P-value (ttest)
	NKX6.1-PE+/PDX1-APC+	test1	0.82	0.843333	0.0208167		Experiment group vs Control group	0.000188911
		test2	0.85
		test3	0.86
	Control	test1	0	0.00333333	0.0057735
		test2	0.01
		test3	0

## Sheet: Fig.S3C
Figure S3C
	Human C-peptide secretion from stage-8 cells in vitro in response to low glucose (3.3 mM), Exendin-4, high glucose (16.7 mM), and KCl. (fold over basal value)
	3.3mM Glucose							P-value (ttest)
		test1	1.1			3.3 mM Glucose Vs EX4		0.0057
		test2	1.3			3.3 mM Glucose Vs 16.7 mM Glucose		0.0019
		test3	1			3.3 mM Glucose Vs KCL		3.55076e-05
		test4	0.9
		test5	1
	EX4 (10nM)	test1	1.3
		test2	1.4
		test3	1.8
		test4	1.6
		test5	1.35
	16.7mM Glucose	test1	2.7
		test2	3.2
		test3	4.7
		test4	2.4
	KCl (30mM)	test1	5.1
		test2	4.2
		test3	3.5
		test4	5.3
